# Supplementary material for: Peltigera lichens as sources of uncharacterized cultured basidiomycete yeasts
Source: IMA Fungus. 2024 Dec 4;15:39. doi: 10.1186/s43008-024-00170-9 (PMC11616168; doi:10.1186/s43008-024-00170-9)
Supplement: Supplementary file 1 — Additional file1 Table S1 Basidiomycete yeast isolated from Peltigera lichens [file 43008_2024_170_MOESM1_ESM.xlsx]

## Sheet: Table S1
Table S1. Basidiomycete yeast isolated from Peltigera lichens.
ID isolate	ID lichen	Lichen host	Site	Phylogenetic assignment	Class	Order	Family	Genus	ITS	LSU
C23 B11	COY19-023	Peltigera rufescens	Coyhaique	s: Boekhoutia peltigerae sp. nov.	Agaricostilbomycetes	Agaricostilbales	Chionosphaeraceae	Boekhoutia	OQ448357
C23 B14	COY19-023	Peltigera rufescens	Coyhaique	s: Boekhoutia peltigerae sp. nov.	Agaricostilbomycetes	Agaricostilbales	Chionosphaeraceae	Boekhoutia	OQ448360
C23 B28	COY19-023	Peltigera rufescens	Coyhaique	s: Boekhoutia peltigerae sp. nov.	Agaricostilbomycetes	Agaricostilbales	Chionosphaeraceae	Boekhoutia	OQ448366	PQ362979
C23 B29	COY19-023	Peltigera rufescens	Coyhaique	s: Boekhoutia peltigerae sp. nov.	Agaricostilbomycetes	Agaricostilbales	Chionosphaeraceae	Boekhoutia	OQ448367	PQ362980
C23 B30	COY19-023	Peltigera rufescens	Coyhaique	s: Boekhoutia peltigerae sp. nov.	Agaricostilbomycetes	Agaricostilbales	Chionosphaeraceae	Boekhoutia	OQ448368	PQ362981
C23 B31	COY19-023	Peltigera rufescens	Coyhaique	s: Boekhoutia peltigerae sp. nov.	Agaricostilbomycetes	Agaricostilbales	Chionosphaeraceae	Boekhoutia	OQ448369	PQ362982
C23 B34	COY19-023	Peltigera rufescens	Coyhaique	s: Boekhoutia peltigerae sp. nov.	Agaricostilbomycetes	Agaricostilbales	Chionosphaeraceae	Boekhoutia	OQ448371	PQ362984
C23 B35	COY19-023	Peltigera rufescens	Coyhaique	s: Boekhoutia peltigerae sp. nov.	Agaricostilbomycetes	Agaricostilbales	Chionosphaeraceae	Boekhoutia	OQ448372	PQ362985
C23 B36	COY19-023	Peltigera rufescens	Coyhaique	s: Boekhoutia peltigerae sp. nov.	Agaricostilbomycetes	Agaricostilbales	Chionosphaeraceae	Boekhoutia	OQ448373	PQ362986
C23 B37	COY19-023	Peltigera rufescens	Coyhaique	s: Boekhoutia peltigerae sp. nov.	Agaricostilbomycetes	Agaricostilbales	Chionosphaeraceae	Boekhoutia	OQ448374	PQ362987
C23 B38	COY19-023	Peltigera rufescens	Coyhaique	s: Boekhoutia peltigerae sp. nov.	Agaricostilbomycetes	Agaricostilbales	Chionosphaeraceae	Boekhoutia	OQ448375	PQ362988
C23 B39	COY19-023	Peltigera rufescens	Coyhaique	s: Boekhoutia peltigerae sp. nov.	Agaricostilbomycetes	Agaricostilbales	Chionosphaeraceae	Boekhoutia	OQ448376
C23 B41	COY19-023	Peltigera rufescens	Coyhaique	s: Boekhoutia peltigerae sp. nov.	Agaricostilbomycetes	Agaricostilbales	Chionosphaeraceae	Boekhoutia	OQ448377
T20 B03	TAM19-020	Peltigera frigida	Tamango	s: Boekhoutia peltigerae sp. nov.	Agaricostilbomycetes	Agaricostilbales	Chionosphaeraceae	Boekhoutia	OQ448419
T07 B04	TAM19-007	Peltigera "fuscopraetextata"	Tamango	s: Boekhoutia peltigerae sp. nov.	Agaricostilbomycetes	Agaricostilbales	Chionosphaeraceae	Boekhoutia	OQ448423	PQ362989
C23 B33	COY19-023	Peltigera rufescens	Coyhaique	f: Chionosphaeraceae sp.	Agaricostilbomycetes	Agaricostilbales	Chionosphaeraceae		OQ448370	PQ362983
K65 B05	KAR20-065	Peltigera "fuscopraetextata"	Karukinka	o: Agaricostilbales sp.	Agaricostilbomycetes	Agaricostilbales			OQ448448	PQ362990
C07 B19	COY19-007	"Peltigera ponojensis/monticola 11"	Coyhaique	s: Cystobasidium chilense sp. nov.	Cystobasidiomycetes	Cystobasidiales	Cystobasidiaceae	Cystobasidium	OQ448341
C07 B20	COY19-007	"Peltigera ponojensis/monticola 11"	Coyhaique	s: Cystobasidium chilense sp. nov.	Cystobasidiomycetes	Cystobasidiales	Cystobasidiaceae	Cystobasidium	OQ448342	PQ362954
C07 B21	COY19-007	"Peltigera ponojensis/monticola 11"	Coyhaique	s: Cystobasidium chilense sp. nov.	Cystobasidiomycetes	Cystobasidiales	Cystobasidiaceae	Cystobasidium	OQ448343	PQ362955
C07 B23	COY19-007	"Peltigera ponojensis/monticola 11"	Coyhaique	s: Cystobasidium chilense sp. nov.	Cystobasidiomycetes	Cystobasidiales	Cystobasidiaceae	Cystobasidium	OQ448345	PQ362956
C07 B22	COY19-007	"Peltigera ponojensis/monticola 11"	Coyhaique	s: Cystobasidium laryngis	Cystobasidiomycetes	Cystobasidiales	Cystobasidiaceae	Cystobasidium	OQ448344
T24 B02	TAM19-024	"Peltigera ponojensis/monticola 11"	Tamango	s: Cystobasidium laryngis	Cystobasidiomycetes	Cystobasidiales	Cystobasidiaceae	Cystobasidium	OQ448380
T30 B25	TAM19-030	Peltigera rufescens	Tamango	s: Cystobasidium laryngis	Cystobasidiomycetes	Cystobasidiales	Cystobasidiaceae	Cystobasidium	OQ448405
T30 B28	TAM19-030	Peltigera rufescens	Tamango	s: Cystobasidium laryngis	Cystobasidiomycetes	Cystobasidiales	Cystobasidiaceae	Cystobasidium	OQ448408
T30 B30	TAM19-030	Peltigera rufescens	Tamango	s: Cystobasidium laryngis	Cystobasidiomycetes	Cystobasidiales	Cystobasidiaceae	Cystobasidium	OQ448410	PQ362964
N129 B07	NAV20-129	Peltigera "fuscopraetextata"	Navarino	s: Cystobasidium laryngis	Cystobasidiomycetes	Cystobasidiales	Cystobasidiaceae	Cystobasidium	OQ448498	PQ362959
N129 B08	NAV20-129	Peltigera "fuscopraetextata"	Navarino	s: Cystobasidium laryngis	Cystobasidiomycetes	Cystobasidiales	Cystobasidiaceae	Cystobasidium	OQ448499
N129 B11	NAV20-129	Peltigera "fuscopraetextata"	Navarino	s: Cystobasidium laryngis	Cystobasidiomycetes	Cystobasidiales	Cystobasidiaceae	Cystobasidium	OQ448502
N129 B14	NAV20-129	Peltigera "fuscopraetextata"	Navarino	s: Cystobasidium laryngis	Cystobasidiomycetes	Cystobasidiales	Cystobasidiaceae	Cystobasidium	OQ448503
N214 B10	NAV20-214	Peltigera rufescens	Navarino	s: Cystobasidium laryngis	Cystobasidiomycetes	Cystobasidiales	Cystobasidiaceae	Cystobasidium	OQ448475	PQ362960
N214 B04	NAV20-214	Peltigera rufescens	Navarino	s: Cystobasidium ongulense	Cystobasidiomycetes	Cystobasidiales	Cystobasidiaceae	Cystobasidium	OQ448469
N214 B06	NAV20-214	Peltigera rufescens	Navarino	s: Cystobasidium lysinophilum	Cystobasidiomycetes	Cystobasidiales	Cystobasidiaceae	Cystobasidium	OQ448471
C23 B09	COY19-023	Peltigera rufescens	Coyhaique	s: Cystobasidium pinicola	Cystobasidiomycetes	Cystobasidiales	Cystobasidiaceae	Cystobasidium	OQ448355	PQ362957
C07 B05	COY19-007	"Peltigera ponojensis/monticola 11"	Coyhaique	s: Cystobasidium psychroaquaticum	Cystobasidiomycetes	Cystobasidiales	Cystobasidiaceae	Cystobasidium	OQ448329	PQ362953
C07 B18	COY19-007	"Peltigera ponojensis/monticola 11"	Coyhaique	s: Cystobasidium psychroaquaticum	Cystobasidiomycetes	Cystobasidiales	Cystobasidiaceae	Cystobasidium	OQ448340
C23 B19	COY19-023	Peltigera rufescens	Coyhaique	s: Cystobasidium psychroaquaticum	Cystobasidiomycetes	Cystobasidiales	Cystobasidiaceae	Cystobasidium	OQ448363	PQ362958
T30 B01	TAM19-030	Peltigera rufescens	Tamango	s: Cystobasidium psychroaquaticum	Cystobasidiomycetes	Cystobasidiales	Cystobasidiaceae	Cystobasidium	OQ448381	PQ362961
T30 B02	TAM19-030	Peltigera rufescens	Tamango	s: Cystobasidium psychroaquaticum	Cystobasidiomycetes	Cystobasidiales	Cystobasidiaceae	Cystobasidium	OQ448382	PQ362962
T30 B03	TAM19-030	Peltigera rufescens	Tamango	s: Cystobasidium psychroaquaticum	Cystobasidiomycetes	Cystobasidiales	Cystobasidiaceae	Cystobasidium	OQ448383	PQ362963
T30 B04	TAM19-030	Peltigera rufescens	Tamango	s: Cystobasidium psychroaquaticum	Cystobasidiomycetes	Cystobasidiales	Cystobasidiaceae	Cystobasidium	OQ448384
T30 B05	TAM19-030	Peltigera rufescens	Tamango	s: Cystobasidium psychroaquaticum	Cystobasidiomycetes	Cystobasidiales	Cystobasidiaceae	Cystobasidium	OQ448385
T30 B06	TAM19-030	Peltigera rufescens	Tamango	s: Cystobasidium psychroaquaticum	Cystobasidiomycetes	Cystobasidiales	Cystobasidiaceae	Cystobasidium	OQ448386
T30 B07	TAM19-030	Peltigera rufescens	Tamango	s: Cystobasidium psychroaquaticum	Cystobasidiomycetes	Cystobasidiales	Cystobasidiaceae	Cystobasidium	OQ448387
T30 B08	TAM19-030	Peltigera rufescens	Tamango	s: Cystobasidium psychroaquaticum	Cystobasidiomycetes	Cystobasidiales	Cystobasidiaceae	Cystobasidium	OQ448388
T30 B10	TAM19-030	Peltigera rufescens	Tamango	s: Cystobasidium psychroaquaticum	Cystobasidiomycetes	Cystobasidiales	Cystobasidiaceae	Cystobasidium	OQ448390
T30 B11	TAM19-030	Peltigera rufescens	Tamango	s: Cystobasidium psychroaquaticum	Cystobasidiomycetes	Cystobasidiales	Cystobasidiaceae	Cystobasidium	OQ448391
T30 B12	TAM19-030	Peltigera rufescens	Tamango	s: Cystobasidium psychroaquaticum	Cystobasidiomycetes	Cystobasidiales	Cystobasidiaceae	Cystobasidium	OQ448392
T30 B13	TAM19-030	Peltigera rufescens	Tamango	s: Cystobasidium psychroaquaticum	Cystobasidiomycetes	Cystobasidiales	Cystobasidiaceae	Cystobasidium	OQ448393
T30 B14	TAM19-030	Peltigera rufescens	Tamango	s: Cystobasidium psychroaquaticum	Cystobasidiomycetes	Cystobasidiales	Cystobasidiaceae	Cystobasidium	OQ448394
T30 B15	TAM19-030	Peltigera rufescens	Tamango	s: Cystobasidium psychroaquaticum	Cystobasidiomycetes	Cystobasidiales	Cystobasidiaceae	Cystobasidium	OQ448395
T30 B16	TAM19-030	Peltigera rufescens	Tamango	s: Cystobasidium psychroaquaticum	Cystobasidiomycetes	Cystobasidiales	Cystobasidiaceae	Cystobasidium	OQ448396
T30 B17	TAM19-030	Peltigera rufescens	Tamango	s: Cystobasidium psychroaquaticum	Cystobasidiomycetes	Cystobasidiales	Cystobasidiaceae	Cystobasidium	OQ448397
T30 B18	TAM19-030	Peltigera rufescens	Tamango	s: Cystobasidium psychroaquaticum	Cystobasidiomycetes	Cystobasidiales	Cystobasidiaceae	Cystobasidium	OQ448398
T30 B19	TAM19-030	Peltigera rufescens	Tamango	s: Cystobasidium psychroaquaticum	Cystobasidiomycetes	Cystobasidiales	Cystobasidiaceae	Cystobasidium	OQ448399
T30 B20	TAM19-030	Peltigera rufescens	Tamango	s: Cystobasidium psychroaquaticum	Cystobasidiomycetes	Cystobasidiales	Cystobasidiaceae	Cystobasidium	OQ448400
T30 B22	TAM19-030	Peltigera rufescens	Tamango	s: Cystobasidium psychroaquaticum	Cystobasidiomycetes	Cystobasidiales	Cystobasidiaceae	Cystobasidium	OQ448402
T30 B23	TAM19-030	Peltigera rufescens	Tamango	s: Cystobasidium psychroaquaticum	Cystobasidiomycetes	Cystobasidiales	Cystobasidiaceae	Cystobasidium	OQ448403
T30 B24	TAM19-030	Peltigera rufescens	Tamango	s: Cystobasidium psychroaquaticum	Cystobasidiomycetes	Cystobasidiales	Cystobasidiaceae	Cystobasidium	OQ448404
T30 B26	TAM19-030	Peltigera rufescens	Tamango	s: Cystobasidium psychroaquaticum	Cystobasidiomycetes	Cystobasidiales	Cystobasidiaceae	Cystobasidium	OQ448406
T30 B27	TAM19-030	Peltigera rufescens	Tamango	s: Cystobasidium psychroaquaticum	Cystobasidiomycetes	Cystobasidiales	Cystobasidiaceae	Cystobasidium	OQ448407
T30 B29	TAM19-030	Peltigera rufescens	Tamango	s: Cystobasidium psychroaquaticum	Cystobasidiomycetes	Cystobasidiales	Cystobasidiaceae	Cystobasidium	OQ448409
T30 B31	TAM19-030	Peltigera rufescens	Tamango	s: Cystobasidium psychroaquaticum	Cystobasidiomycetes	Cystobasidiales	Cystobasidiaceae	Cystobasidium	OQ448411
T30 B33	TAM19-030	Peltigera rufescens	Tamango	s: Cystobasidium psychroaquaticum	Cystobasidiomycetes	Cystobasidiales	Cystobasidiaceae	Cystobasidium	OQ448412
T30 B34	TAM19-030	Peltigera rufescens	Tamango	s: Cystobasidium psychroaquaticum	Cystobasidiomycetes	Cystobasidiales	Cystobasidiaceae	Cystobasidium	OQ448413
T30 B35	TAM19-030	Peltigera rufescens	Tamango	s: Cystobasidium psychroaquaticum	Cystobasidiomycetes	Cystobasidiales	Cystobasidiaceae	Cystobasidium	OQ448414	PQ362965
T30 B36	TAM19-030	Peltigera rufescens	Tamango	s: Cystobasidium psychroaquaticum	Cystobasidiomycetes	Cystobasidiales	Cystobasidiaceae	Cystobasidium	OQ448415
T30 B37	TAM19-030	Peltigera rufescens	Tamango	s: Cystobasidium psychroaquaticum	Cystobasidiomycetes	Cystobasidiales	Cystobasidiaceae	Cystobasidium	OQ448416
T30 B38	TAM19-030	Peltigera rufescens	Tamango	s: Rhodotorula glutinis	Microbotryomycetes	Sporidiobolales	Sporidiobolaceae	Rhodotorula	OQ448417	PQ362975
C07 B24	COY19-007	"Peltigera ponojensis/monticola 11"	Coyhaique	s: Rhodotorula kratochvilovae	Microbotryomycetes	Sporidiobolales	Sporidiobolaceae	Rhodotorula	OQ448346	PQ362974
N110 B04	NAV20-110	Peltigera frigida	Navarino	s: Tausonia pullulans	Tremellomycetes	Cystofilobasidiales	Mrakiaceae	Tausonia	OQ448487
N110 B05	NAV20-110	Peltigera frigida	Navarino	s: Tausonia pullulans	Tremellomycetes	Cystofilobasidiales	Mrakiaceae	Tausonia	OQ448488
N110 B07	NAV20-110	Peltigera frigida	Navarino	s: Tausonia pullulans	Tremellomycetes	Cystofilobasidiales	Mrakiaceae	Tausonia	OQ448489
N110 B08	NAV20-110	Peltigera frigida	Navarino	s: Tausonia pullulans	Tremellomycetes	Cystofilobasidiales	Mrakiaceae	Tausonia	OQ448490
T07 B01	TAM19-007	Peltigera "fuscopraetextata"	Tamango	s: Filobasidium stepposum	Tremellomycetes	Filobasidiales	Filobasidiaceae	Filobasidium	OQ448422
T30 B21	TAM19-030	Peltigera rufescens	Tamango	s: Filobasidium stepposum	Tremellomycetes	Filobasidiales	Filobasidiaceae	Filobasidium	OQ448401
N214 B03	NAV20-214	Peltigera rufescens	Navarino	s: Filobasidium stepposum	Tremellomycetes	Filobasidiales	Filobasidiaceae	Filobasidium	OQ448468
N214 B07	NAV20-214	Peltigera rufescens	Navarino	s: Filobasidium stepposum	Tremellomycetes	Filobasidiales	Filobasidiaceae	Filobasidium	OQ448472
N214 B09	NAV20-214	Peltigera rufescens	Navarino	s: Filobasidium stepposum	Tremellomycetes	Filobasidiales	Filobasidiaceae	Filobasidium	OQ448474
C23 B04	COY19-023	Peltigera rufescens	Coyhaique	s: Filobasidium wieringae	Tremellomycetes	Filobasidiales	Filobasidiaceae	Filobasidium	OQ448350
K389 B05	KAR20-389	"Peltigera ponojensis/monticola 11"	Karukinka	s: Filobasidium wieringae	Tremellomycetes	Filobasidiales	Filobasidiaceae	Filobasidium	OQ448428
K389 B06	KAR20-389	"Peltigera ponojensis/monticola 11"	Karukinka	s: Filobasidium wieringae	Tremellomycetes	Filobasidiales	Filobasidiaceae	Filobasidium	OQ448429
K279 B06	KAR20-279	Peltigera rufescens	Karukinka	s: Filobasidium wieringae	Tremellomycetes	Filobasidiales	Filobasidiaceae	Filobasidium	OQ448436
K279 B08	KAR20-279	Peltigera rufescens	Karukinka	s: Filobasidium wieringae	Tremellomycetes	Filobasidiales	Filobasidiaceae	Filobasidium	OQ448438
K279 B02	KAR20-279	Peltigera rufescens	Karukinka	s: Goffeauzyma gastrica	Tremellomycetes	Filobasidiales	Filobasidiaceae	Goffeauzyma	OQ448434	PQ362973
N233 B05	NAV20-233	"Peltigera ponojensis/monticola 11"	Navarino	s: Goffeauzyma gastrica	Tremellomycetes	Filobasidiales	Filobasidiaceae	Goffeauzyma	OQ448454	PQ362972
N233 B11	NAV20-233	"Peltigera ponojensis/monticola 11"	Navarino	s: Goffeauzyma gastrica	Tremellomycetes	Filobasidiales	Filobasidiaceae	Goffeauzyma	OQ448460
N233 B20	NAV20-233	"Peltigera ponojensis/monticola 11"	Navarino	s: Goffeauzyma gastrica	Tremellomycetes	Filobasidiales	Filobasidiaceae	Goffeauzyma	OQ448465
N214 B13	NAV20-214	Peltigera rufescens	Navarino	s: Goffeauzyma gastrica	Tremellomycetes	Filobasidiales	Filobasidiaceae	Goffeauzyma	OQ448478
N233 B13	NAV20-233	"Peltigera ponojensis/monticola 11"	Navarino	s: Naganishia adeliensis	Tremellomycetes	Filobasidiales	Filobasidiaceae	Naganishia	OQ448462
N233 B15	NAV20-233	"Peltigera ponojensis/monticola 11"	Navarino	s: Naganishia adeliensis	Tremellomycetes	Filobasidiales	Filobasidiaceae	Naganishia	OQ448463
N233 B17	NAV20-233	"Peltigera ponojensis/monticola 11"	Navarino	s: Naganishia adeliensis	Tremellomycetes	Filobasidiales	Filobasidiaceae	Naganishia	OQ448464
N214 B11	NAV20-214	Peltigera rufescens	Navarino	s: Naganishia adeliensis	Tremellomycetes	Filobasidiales	Filobasidiaceae	Naganishia	OQ448476
N214 B12	NAV20-214	Peltigera rufescens	Navarino	s: Naganishia adeliensis	Tremellomycetes	Filobasidiales	Filobasidiaceae	Naganishia	OQ448477
N214 B01	NAV20-214	Peltigera rufescens	Navarino	g: Naganishia sp.	Tremellomycetes	Filobasidiales	Filobasidiaceae	Naganishia	OQ448466	PQ362969
N214 B14	NAV20-214	Peltigera rufescens	Navarino	g: Naganishia sp.	Tremellomycetes	Filobasidiales	Filobasidiaceae	Naganishia	OQ448479	PQ362970
N214 B18	NAV20-214	Peltigera rufescens	Navarino	g: Naganishia sp.	Tremellomycetes	Filobasidiales	Filobasidiaceae	Naganishia	OQ448482	PQ362971
C12 B01	COY18-012	Peltigera frigida	Coyhaique	s: Naganishia onofrii	Tremellomycetes	Filobasidiales	Filobasidiaceae	Naganishia	OQ448378
C07 B01	COY19-007	"Peltigera ponojensis/monticola 11"	Coyhaique	s: Naganishia onofrii	Tremellomycetes	Filobasidiales	Filobasidiaceae	Naganishia	OQ448325
C07 B03	COY19-007	"Peltigera ponojensis/monticola 11"	Coyhaique	s: Naganishia onofrii	Tremellomycetes	Filobasidiales	Filobasidiaceae	Naganishia	OQ448327
C07 B04	COY19-007	"Peltigera ponojensis/monticola 11"	Coyhaique	s: Naganishia onofrii	Tremellomycetes	Filobasidiales	Filobasidiaceae	Naganishia	OQ448328
C07 B07	COY19-007	"Peltigera ponojensis/monticola 11"	Coyhaique	s: Naganishia onofrii	Tremellomycetes	Filobasidiales	Filobasidiaceae	Naganishia	OQ448331
C07 B09	COY19-007	"Peltigera ponojensis/monticola 11"	Coyhaique	s: Naganishia onofrii	Tremellomycetes	Filobasidiales	Filobasidiaceae	Naganishia	OQ448333
C07 B10	COY19-007	"Peltigera ponojensis/monticola 11"	Coyhaique	s: Naganishia onofrii	Tremellomycetes	Filobasidiales	Filobasidiaceae	Naganishia	OQ448334
C07 B16	COY19-007	"Peltigera ponojensis/monticola 11"	Coyhaique	s: Naganishia onofrii	Tremellomycetes	Filobasidiales	Filobasidiaceae	Naganishia	OQ448339
C07 B02	COY19-007	"Peltigera ponojensis/monticola 11"	Coyhaique	g: Naganishia sp.	Tremellomycetes	Filobasidiales	Filobasidiaceae	Naganishia	OQ448326	PQ362966
C07 B08	COY19-007	"Peltigera ponojensis/monticola 11"	Coyhaique	g: Naganishia sp.	Tremellomycetes	Filobasidiales	Filobasidiaceae	Naganishia	OQ448332	PQ362967
C07 B11	COY19-007	"Peltigera ponojensis/monticola 11"	Coyhaique	g: Naganishia sp.	Tremellomycetes	Filobasidiales	Filobasidiaceae	Naganishia	OQ448335
C07 B12	COY19-007	"Peltigera ponojensis/monticola 11"	Coyhaique	g: Naganishia sp.	Tremellomycetes	Filobasidiales	Filobasidiaceae	Naganishia	OQ448336
C07 B13	COY19-007	"Peltigera ponojensis/monticola 11"	Coyhaique	g: Naganishia sp.	Tremellomycetes	Filobasidiales	Filobasidiaceae	Naganishia	OQ448337
N233 B08	NAV20-233	"Peltigera ponojensis/monticola 11"	Navarino	g: Naganishia sp.	Tremellomycetes	Filobasidiales	Filobasidiaceae	Naganishia	OQ448457	PQ362968
C12 B02	COY18-012	Peltigera frigida	Coyhaique	s: Solicoccozyma gelidoterrea	Tremellomycetes	Filobasidiales	Piskurozymaceae	Solicoccozyma	OQ448379
C07 B15	COY19-007	"Peltigera ponojensis/monticola 11"	Coyhaique	s: Solicoccozyma gelidoterrea	Tremellomycetes	Filobasidiales	Piskurozymaceae	Solicoccozyma	OQ448338
C23 B01	COY19-023	Peltigera rufescens	Coyhaique	s: Solicoccozyma gelidoterrea	Tremellomycetes	Filobasidiales	Piskurozymaceae	Solicoccozyma	OQ448347
C23 B02	COY19-023	Peltigera rufescens	Coyhaique	s: Solicoccozyma gelidoterrea	Tremellomycetes	Filobasidiales	Piskurozymaceae	Solicoccozyma	OQ448348
C23 B03	COY19-023	Peltigera rufescens	Coyhaique	s: Solicoccozyma gelidoterrea	Tremellomycetes	Filobasidiales	Piskurozymaceae	Solicoccozyma	OQ448349
C23 B05	COY19-023	Peltigera rufescens	Coyhaique	s: Solicoccozyma gelidoterrea	Tremellomycetes	Filobasidiales	Piskurozymaceae	Solicoccozyma	OQ448351
C23 B06	COY19-023	Peltigera rufescens	Coyhaique	s: Solicoccozyma gelidoterrea	Tremellomycetes	Filobasidiales	Piskurozymaceae	Solicoccozyma	OQ448352
C23 B07	COY19-023	Peltigera rufescens	Coyhaique	s: Solicoccozyma gelidoterrea	Tremellomycetes	Filobasidiales	Piskurozymaceae	Solicoccozyma	OQ448353
C23 B08	COY19-023	Peltigera rufescens	Coyhaique	s: Solicoccozyma gelidoterrea	Tremellomycetes	Filobasidiales	Piskurozymaceae	Solicoccozyma	OQ448354
C23 B10	COY19-023	Peltigera rufescens	Coyhaique	s: Solicoccozyma gelidoterrea	Tremellomycetes	Filobasidiales	Piskurozymaceae	Solicoccozyma	OQ448356
C23 B12	COY19-023	Peltigera rufescens	Coyhaique	s: Solicoccozyma gelidoterrea	Tremellomycetes	Filobasidiales	Piskurozymaceae	Solicoccozyma	OQ448358
C23 B13	COY19-023	Peltigera rufescens	Coyhaique	s: Solicoccozyma gelidoterrea	Tremellomycetes	Filobasidiales	Piskurozymaceae	Solicoccozyma	OQ448359
C23 B15	COY19-023	Peltigera rufescens	Coyhaique	s: Solicoccozyma gelidoterrea	Tremellomycetes	Filobasidiales	Piskurozymaceae	Solicoccozyma	OQ448361
C23 B17	COY19-023	Peltigera rufescens	Coyhaique	s: Solicoccozyma gelidoterrea	Tremellomycetes	Filobasidiales	Piskurozymaceae	Solicoccozyma	OQ448362
C23 B21	COY19-023	Peltigera rufescens	Coyhaique	s: Solicoccozyma gelidoterrea	Tremellomycetes	Filobasidiales	Piskurozymaceae	Solicoccozyma	OQ448364
K45 B02	KAR20-045	Peltigera frigida	Karukinka	s: Solicoccozyma gelidoterrea	Tremellomycetes	Filobasidiales	Piskurozymaceae	Solicoccozyma	OQ448440
K45 B01	KAR20-045	Peltigera frigida	Karukinka	s: Solicoccozyma terricola	Tremellomycetes	Filobasidiales	Piskurozymaceae	Solicoccozyma	OQ448439
K65 B01	KAR20-065	Peltigera "fuscopraetextata"	Karukinka	s: Solicoccozyma terricola	Tremellomycetes	Filobasidiales	Piskurozymaceae	Solicoccozyma	OQ448444	PQ362991
K65 B12	KAR20-065	Peltigera "fuscopraetextata"	Karukinka	s: Solicoccozyma terricola	Tremellomycetes	Filobasidiales	Piskurozymaceae	Solicoccozyma	OQ448449
N110 B02	NAV20-110	Peltigera frigida	Navarino	s: Solicoccozyma terricola	Tremellomycetes	Filobasidiales	Piskurozymaceae	Solicoccozyma	OQ448485
N110 B03	NAV20-110	Peltigera frigida	Navarino	s: Solicoccozyma terricola	Tremellomycetes	Filobasidiales	Piskurozymaceae	Solicoccozyma	OQ448486
N110 B09	NAV20-110	Peltigera frigida	Navarino	s: Solicoccozyma terricola	Tremellomycetes	Filobasidiales	Piskurozymaceae	Solicoccozyma	OQ448491	PQ362992
N110 B10	NAV20-110	Peltigera frigida	Navarino	s: Solicoccozyma terricola	Tremellomycetes	Filobasidiales	Piskurozymaceae	Solicoccozyma	OQ448492	PQ362940
N129 B03	NAV20-129	Peltigera "fuscopraetextata"	Navarino	s: Solicoccozyma terricola	Tremellomycetes	Filobasidiales	Piskurozymaceae	Solicoccozyma	OQ448495
N233 B03	NAV20-233	"Peltigera ponojensis/monticola 11"	Navarino	s: Solicoccozyma terricola	Tremellomycetes	Filobasidiales	Piskurozymaceae	Solicoccozyma	OQ448452
N214 B17	NAV20-214	Peltigera rufescens	Navarino	s: Solicoccozyma terricola	Tremellomycetes	Filobasidiales	Piskurozymaceae	Solicoccozyma	OQ448481
N214 B19	NAV20-214	Peltigera rufescens	Navarino	s: Solicoccozyma terricola	Tremellomycetes	Filobasidiales	Piskurozymaceae	Solicoccozyma	OQ448483
K389 B07	KAR20-389	"Peltigera ponojensis/monticola 11"	Karukinka	s: Holtermanniella festucosa	Tremellomycetes	Holtermanniales	Holtermanniaceae	Holtermanniella	OQ448430	PQ362938
K389 B09	KAR20-389	"Peltigera ponojensis/monticola 11"	Karukinka	s: Holtermanniella festucosa	Tremellomycetes	Holtermanniales	Holtermanniaceae	Holtermanniella	OQ448432	PQ362939
K389 B01	KAR20-389	"Peltigera ponojensis/monticola 11"	Karukinka	s: Holtermanniella takashimae	Tremellomycetes	Holtermanniales	Holtermanniaceae	Holtermanniella	OQ448424	PQ362936
K389 B02	KAR20-389	"Peltigera ponojensis/monticola 11"	Karukinka	s: Holtermanniella takashimae	Tremellomycetes	Holtermanniales	Holtermanniaceae	Holtermanniella	OQ448425
K389 B03	KAR20-389	"Peltigera ponojensis/monticola 11"	Karukinka	s: Holtermanniella takashimae	Tremellomycetes	Holtermanniales	Holtermanniaceae	Holtermanniella	OQ448426	PQ362937
K389 B04	KAR20-389	"Peltigera ponojensis/monticola 11"	Karukinka	s: Holtermanniella takashimae	Tremellomycetes	Holtermanniales	Holtermanniaceae	Holtermanniella	OQ448427
K389 B08	KAR20-389	"Peltigera ponojensis/monticola 11"	Karukinka	s: Holtermanniella takashimae	Tremellomycetes	Holtermanniales	Holtermanniaceae	Holtermanniella	OQ448431
N233 B07	NAV20-233	"Peltigera ponojensis/monticola 11"	Navarino	s: Holtermanniella takashimae	Tremellomycetes	Holtermanniales	Holtermanniaceae	Holtermanniella	OQ448456	PQ362949
C07 B06	COY19-007	"Peltigera ponojensis/monticola 11"	Coyhaique	s: Holtermanniella wattica	Tremellomycetes	Holtermanniales	Holtermanniaceae	Holtermanniella	OQ448330	PQ362932
K45 B03	KAR20-045	Peltigera frigida	Karukinka	s: Holtermanniella wattica	Tremellomycetes	Holtermanniales	Holtermanniaceae	Holtermanniella	OQ448441	PQ362933
K45 B06	KAR20-045	Peltigera frigida	Karukinka	s: Holtermanniella wattica	Tremellomycetes	Holtermanniales	Holtermanniaceae	Holtermanniella	OQ448442	PQ362934
K45 B07	KAR20-045	Peltigera frigida	Karukinka	s: Holtermanniella wattica	Tremellomycetes	Holtermanniales	Holtermanniaceae	Holtermanniella	OQ448443
K279 B01	KAR20-279	Peltigera rufescens	Karukinka	s: Holtermanniella wattica	Tremellomycetes	Holtermanniales	Holtermanniaceae	Holtermanniella	OQ448433	PQ362935
K279 B05	KAR20-279	Peltigera rufescens	Karukinka	s: Holtermanniella wattica	Tremellomycetes	Holtermanniales	Holtermanniaceae	Holtermanniella	OQ448435
K279 B07	KAR20-279	Peltigera rufescens	Karukinka	s: Holtermanniella wattica	Tremellomycetes	Holtermanniales	Holtermanniaceae	Holtermanniella	OQ448437
N110 B01	NAV20-110	Peltigera frigida	Navarino	s: Holtermanniella wattica	Tremellomycetes	Holtermanniales	Holtermanniaceae	Holtermanniella	OQ448484	PQ362940
N129 B02	NAV20-129	Peltigera "fuscopraetextata"	Navarino	s: Holtermanniella wattica	Tremellomycetes	Holtermanniales	Holtermanniaceae	Holtermanniella	OQ448494	PQ362942
N129 B06	NAV20-129	Peltigera "fuscopraetextata"	Navarino	s: Holtermanniella wattica	Tremellomycetes	Holtermanniales	Holtermanniaceae	Holtermanniella	OQ448497	PQ362944
N129 B09	NAV20-129	Peltigera "fuscopraetextata"	Navarino	s: Holtermanniella wattica	Tremellomycetes	Holtermanniales	Holtermanniaceae	Holtermanniella	OQ448500
N129 B10	NAV20-129	Peltigera "fuscopraetextata"	Navarino	s: Holtermanniella wattica	Tremellomycetes	Holtermanniales	Holtermanniaceae	Holtermanniella	OQ448501
N233 B01	NAV20-233	"Peltigera ponojensis/monticola 11"	Navarino	s: Holtermanniella wattica	Tremellomycetes	Holtermanniales	Holtermanniaceae	Holtermanniella	OQ448450	PQ362946
N233 B02	NAV20-233	"Peltigera ponojensis/monticola 11"	Navarino	s: Holtermanniella wattica	Tremellomycetes	Holtermanniales	Holtermanniaceae	Holtermanniella	OQ448451	PQ362947
N233 B06	NAV20-233	"Peltigera ponojensis/monticola 11"	Navarino	s: Holtermanniella wattica	Tremellomycetes	Holtermanniales	Holtermanniaceae	Holtermanniella	OQ448455
N233 B09	NAV20-233	"Peltigera ponojensis/monticola 11"	Navarino	s: Holtermanniella wattica	Tremellomycetes	Holtermanniales	Holtermanniaceae	Holtermanniella	OQ448458
N233 B10	NAV20-233	"Peltigera ponojensis/monticola 11"	Navarino	s: Holtermanniella wattica	Tremellomycetes	Holtermanniales	Holtermanniaceae	Holtermanniella	OQ448459
N233 B12	NAV20-233	"Peltigera ponojensis/monticola 11"	Navarino	s: Holtermanniella wattica	Tremellomycetes	Holtermanniales	Holtermanniaceae	Holtermanniella	OQ448461
N214 B05	NAV20-214	Peltigera rufescens	Navarino	s: Holtermanniella wattica	Tremellomycetes	Holtermanniales	Holtermanniaceae	Holtermanniella	OQ448470
N214 B08	NAV20-214	Peltigera rufescens	Navarino	s: Holtermanniella wattica	Tremellomycetes	Holtermanniales	Holtermanniaceae	Holtermanniella	OQ448473	PQ362945
N214 B16	NAV20-214	Peltigera rufescens	Navarino	s: Holtermanniella wattica	Tremellomycetes	Holtermanniales	Holtermanniaceae	Holtermanniella	OQ448480
C23 B27	COY19-023	Peltigera rufescens	Coyhaique	s: Genolevuria patagonica sp. nov.	Tremellomycetes	Tremellales	Bulleraceae	Genolevuria	OQ448365	PQ362950
T20 B01	TAM19-020	Peltigera frigida	Tamango	s: Genolevuria patagonica sp. nov.	Tremellomycetes	Tremellales	Bulleraceae	Genolevuria	OQ448418	PQ362951
T30 B09	TAM19-030	Peltigera rufescens	Tamango	s: Genolevuria patagonica sp. nov.	Tremellomycetes	Tremellales	Bulleraceae	Genolevuria	OQ448389	PQ362952
N129 B01	NAV20-129	Peltigera "fuscopraetextata"	Navarino	s: Pseudotremella navarinensis sp. nov.	Tremellomycetes	Tremellales	Bulleraceae	Pseudotremella	OQ448493	PQ362941
N129 B04	NAV20-129	Peltigera "fuscopraetextata"	Navarino	s: Pseudotremella navarinensis sp. nov.	Tremellomycetes	Tremellales	Bulleraceae	Pseudotremella	OQ448496	PQ362943
N233 B04	NAV20-233	"Peltigera ponojensis/monticola 11"	Navarino	s: Pseudotremella navarinensis sp. nov.	Tremellomycetes	Tremellales	Bulleraceae	Pseudotremella	OQ448453	PQ362948
K65 B02	KAR20-065	Peltigera "fuscopraetextata"	Karukinka	s: Teunia betulae	Tremellomycetes	Tremellales	Bulleraceae	Teunia	OQ448445	PQ362976
K65 B03	KAR20-065	Peltigera "fuscopraetextata"	Karukinka	s: Teunia betulae	Tremellomycetes	Tremellales	Bulleraceae	Teunia	OQ448446	PQ362977
K65 B04	KAR20-065	Peltigera "fuscopraetextata"	Karukinka	s: Teunia betulae	Tremellomycetes	Tremellales	Bulleraceae	Teunia	OQ448447
N214 B02	NAV20-214	Peltigera rufescens	Navarino	s: Vishniacozyma dimennae	Tremellomycetes	Tremellales	Bulleribasidiaceae	Vishniacozyma	OQ448467
T20 B13	TAM19-020	Peltigera frigida	Tamango	s: Vishniacozyma tepherensis	Tremellomycetes	Tremellales	Bulleribasidiaceae	Vishniacozyma	OQ448421
T20 B04	TAM19-020	Peltigera frigida	Tamango	o: Tremellales sp.	Tremellomycetes	Tremellales			OQ448420	PQ362978
s: species, g: genus, f: family, o:order.
